# Supplementary material for: β2-Adrenoceptors in the Medial Prefrontal Cortex Excitatory Neurons Regulate Anxiety-like Behavior in Mice
Source: Int J Mol Sci. 2022 May 17;23(10):5578. doi: 10.3390/ijms23105578 (PMC9145949; doi:10.3390/ijms23105578)
Supplement: Supplementary file 1 [file ijms-23-05578-s001.zip]

Archive with 1 entries (1 files):
- ijms-1664912-supplementary.pdf
